# Supplementary material for: Differential Expression of In Vivo and In Vitro Protein Profile of Outer Membrane of Acidovorax avenae Subsp. avenae
Source: PLoS One. 2012 Nov 15;7(11):e49657. doi: 10.1371/journal.pone.0049657 (PMC3499465; doi:10.1371/journal.pone.0049657)
Supplement: Table S3 — List of LC/MS identified shared outer membrane proteins under in vivo and in vitro of Acidovorax avenae subsp. avenae strain RS-1 proteome. (XLS) [file pone.0049657.s004.xls]

## Sheet: Shared proteins
Table S3. List of in silicopredicated and LC/MS identified shared outer membrane protiens of Acidovorax avenae subsp. avenaestrain RS-1 proteome
Locus Tag	Protein name/Bacterial species
Aave_0372	unnamed protein product /Acidovorax citrulli AAC00-1
Aave_0387	transcriptional regulator, Fis family/Acidovorax avenae subsp. citrulli AAC00-1
Aave_1431	unnamed protein product /Acidovorax citrulli AAC00-1
Aave_1432	HflC protein/Acidovorax citrulli AAC00-1
Aave_1831	unnamed protein product/Acidovorax citrulli AAC00-1
Aave_2271	porin/Acidovorax citrulli AAC00-1
Aave_4344	porin /Acidovorax citrulli AAC00-1
Aave_4402	flagellin or unamed protien/Acidovorax citrulli AAC00-1
Acav_0287	hypothetical protein/Acidovorax avenae subsp. avenae ATCC 19860
Acav_0368	mammalian cell entry related domain-containing protein/Acidovorax avenae subsp. avenae ATCC 19860
Acav_0869	general secretion pathway protein D/Acidovorax avenae subsp. avenae ATCC 19860
Acav_0884	porin/Acidovorax avenae subsp. avenae ATCC 19860
Acav_0988	toluene tolerance family protein/Acidovorax avenae subsp. avenae ATCC 19860
Acav_1013	hypothetical protein/Acidovorax avenae subsp. avenae ATCC 19860
Acav_1300	ABC transporter related protein/Acidovorax avenae subsp. avenae ATCC 19860
Acav_1466	outer membrane assembly lipoprotein YfgL/Acidovorax avenae subsp. avenae ATCC 19860
Acav_1577	TonB-dependent receptor /Acidovorax avenae subsp. avenae ATCC19860
Acav_1748	outer membrane efflux protein /Acidovorax avenae subsp. avenae ATCC9860
Acav_1826	peptidoglycan-associated lipoprotein /Acidovorax avenae subsp. avenae ATCC 19860
Acav_1884	NodT family RND efflux system outer membrane lipoprotein
Acav_1946	phasin family protein/Acidovorax avenae subsp. avenae ATCC 19860
Acav_2007	outer membrane assembly lipoprotein YfiO/Acidovorax avenae subsp. avenae ATCC 19860
Acav_2189	OmpW family protein/Acidovorax avenae subsp. avenae ATCC 19860
Acav_2235	sulfate ABC transporter, periplasmic sulfate-binding protein/Acidovorax avenae subsp. avenae ATCC 19860
Acav_2290	TonB-dependent siderophore receptor/Acidovorax avenae subsp. avenae ATCC 19860
Acav_2307	hypothetical protein/Acidovorax avenae subsp. avenae ATCC 19860
Acav_2355	ABC transporter related protein/Acidovorax avenae subsp. avenae ATCC 19860
Acav_2488	porin Gram-negative type /Acidovorax avenae subsp. avenae ATCC 19860
Acav_2494	ABC transporter related protein/Acidovorax avenae subsp. avenae ATCC 19860
Acav_2565	transcription terminati fact Rho/Acidovorax sp.
Acav_2605	TonB-dependent receptor/Acidovorax avenae subsp. avenae ATCC19860
Acav_2872	porin Gram-negative type/Acidovorax avenae subsp. avenae ATCC 19860
Acav_3041	NodT family RND efflux system outer membrane lipoprotein/Acidovorax avenae subsp. avenae ATCC 19860
Acav_3117	NodT family RND efflux system outer membrane lipoprotein/Acidovorax avenae subsp. avenae ATCC 19860
Acav_3316	TonB-dependent siderophore receptor/Acidovorax avenae subsp. avenae ATCC 19860
Acav_3645	TonB-dependent siderophore receptor/Acidovorax avenae subsp. avenae ATCC 19860
Acav_3659	porin/Acidovorax avenae subsp. avenae ATCC 19860
Acav_3681	family 3 extracellular solute-binding protein/Acidovorax avenaes subsp. avenae ATCC 19860
Acav_3690	hypothetical protein/Acidovorax avenae subsp. avenae ATCC 19860
Acav_3853	surface antigen (D15)/Acidovorax avenae subsp. avenae ATCC 19860
Acav_3903	TonB-dependent siderophore receptor/Acidovorax avenae subsp. avenae ATCC 19860
Acav_3935	porin Gram-negative type/Acidovorax avenae subsp. avenae ATCC 19860
Acav_4020	general secretion pathway protein D/Acidovorax avenae subsp. avenae ATCC 19860
Acav_4270	ABC transporter related protein/Acidovorax avenae subsp. avenae ATCC 19860
Acav_4296	ABC transporter related protein/Acidovorax avenae subsp. avenae ATCC 19860
Acav_4321	flagellar L-ring protein /Acidovorax avenae subsp. avenae ATCC19860
Ajs_0465	ABC transporter-like protein/Acidovorax sp. JS42
I1SXW0	Major OM lipoprotein /Pseudomonas oleovorans
