# Supplementary material for: Differential Expression of In Vivo and In Vitro Protein Profile of Outer Membrane of Acidovorax avenae Subsp. avenae
Source: PLoS One. 2012 Nov 15;7(11):e49657. doi: 10.1371/journal.pone.0049657 (PMC3499465; doi:10.1371/journal.pone.0049657)
Supplement: Table S5 — T6SS gene cluster including outer membrane proteins OmpA/MotB domain in Acidovorax avenae subsp. avenae strain RS-1 genome. (XLS) [file pone.0049657.s006.xls]

## Sheet: T6SS Locus Table
Table S5 T6SS gene cluster including outer membrane proteins OmpA/MotB domain in Acidovorax avenae subsp. avenaestrain RS-1 genome
Contigs	Type	NA_feature_ID	Start	Stop	Strand	Length (bp)	Rast automated annotation	Subsystems	T6SS COG
AFPT01000066	CDS	55719630	27151	28416	-		ATP-dependent Clp protease ATP-binding subunit ClpX
AFPT01000066	CDS	55719632	28519	29127	-		ATP-dependent Clp protease proteolytic subunit
AFPT01000066	CDS	55719634	29250	30560	-	1311	Cell division trigger factor
AFPT01000066	tRNA	55719636	30632	30715	-	84	tRNA-Leu-TAG
AFPT01000066	CDS	55719638	30843	34049	-	3207	Probable transmembrane drug efflux protein
AFPT01000066	CDS	55719640	34059	35285	-	1227	Probable Co/Zn/Cd efflux system membrane fusion protein
AFPT01000066	CDS	55719642	35463	36287	+	825	Phytoene synthase
AFPT01000066	CDS	55719644	36331	36987	-	657	hypothetical protein
AFPT01000066	CDS	55719646	36984	37475	-	492	pesticin domain protein
AFPT01000066	CDS	55719649	37833	38315	-	483	Uncharacterized protein ImpD
AFPT01000066	CDS	55719651	38891	40258	+	1368	Flagellar hook-length control protein FliK
AFPT01000066	CDS	55719653	40394	40870	+	477	Tetratricopeptide TPR_2 repeat protein
AFPT01000066	CDS	55719655	42273	42908	+	636	Uncharacterized protein ImpI/VasC	Type VI secretion systems	COG3456
AFPT01000067	CDS	55719658	1	276	+	276	Phosphoprotein phosphatase PppA	Type VI secretion systems	COG0631
AFPT01000067	CDS	55719660	320	901	+	582	putative outer membrane lipoprotein		COG3521
AFPT01000067	CDS	55719662	949	2283	+	1335	Uncharacterized protein ImpJ/VasE	Type VI secretion systems	COG3522
AFPT01000067	CDS	55719664	2292	3650	+	1359	Outer membrane protein ImpK/VasF, OmpA/MotB domain	Type VI secretion systems	COG3455
AFPT01000067	CDS	55719666	3654	7286	+	3633	IcmF-related protein
AFPT01000068	CDS	55719669	74	286	+	213	Protein phosphatase ImpM	Type VI secretion systems	COG3913
AFPT01000068	CDS	55719671	332	1372	+	1041	Uncharacterized protein ImpA	Type VI secretion systems	COG3515
AFPT01000068	CDS	55719675	2095	3594	+	1500	Uncharacterized protein ImpC	Type VI secretion systems	COG3517
AFPT01000068	CDS	55719677	3719	4507	+	789	Protein of avirulence locus ImpE	Type VI secretion systems	COG4455
AFPT01000068	CDS	55719679	4524	5045	+	522	Uncharacterized protein ImpF	Type VI secretion systems	COG3518
AFPT01000068	CDS	55719681	5119	6993	+	1875	Protein ImpG/VasA	Type VI secretion systems	COG3519
AFPT01000068	CDS	55719683	6990	8150	+	1161	Uncharacterized protein ImpH/VasB	Type VI secretion systems	COG3520
AFPT01000068	CDS	55719685	8147	9529	-	1383	hypothetical protein
AFPT01000069	CDS	55719688	48	1061	+	1014	ClpB protein	Type VI secretion systems	COG0542
